# Supplementary material for: TAp73 Inhibits EMT and Cell Migration in Pancreatic Cancer Cells through Promoting SMAD4 Expression and SMAD4-Dependent Inhibition of ERK Activation
Source: Cancers (Basel). 2023 Jul 26;15(15):3791. doi: 10.3390/cancers15153791 (PMC10417771; doi:10.3390/cancers15153791)
Supplement: Supplementary file 1 [file cancers-15-03791-s001.zip]

Archive with 1 entries (1 files):
- cancers-2490508-supplementary.pdf
